# Supplementary material for: Molecular Hydrogen Affords Similar Neuroprotection to Therapeutic Hypothermia in a Porcine Model of Neonatal Hypoxic–Ischemic Encephalopathy
Source: Antioxidants (Basel). 2025 Nov 25;14(12):1405. doi: 10.3390/antiox14121405 (PMC12729368; doi:10.3390/antiox14121405)
Supplement: Supplementary file 1 [file antioxidants-14-01405-s001.zip]

Archive with 1 entries (1 files):
- antioxidants-3918400-supplementary.pdf
